# Supplementary material for: Multiplexed high-throughput immune cell imaging reveals molecular health-associated phenotypes
Source: Sci Adv. 2022 Nov 2;8(44):eabn5631. doi: 10.1126/sciadv.abn5631 (PMC9629716; doi:10.1126/sciadv.abn5631)
Supplement: Supplementary file 2 — Data file S1 [file sciadv.abn5631_data_file_s1.zip]

Archive with 4 entries (4 files):
- knnlea.m
- LEA_Example_Data.mat
- LEA_Example_Script.m
- README.txt
