# Supplementary material for: Multiplexed high-throughput immune cell imaging reveals molecular health-associated phenotypes
Source: Sci Adv. 2022 Nov 2;8(44):eabn5631. doi: 10.1126/sciadv.abn5631 (PMC9629716; doi:10.1126/sciadv.abn5631)
Supplement: Supplementary file 2 — Data file S1 [file sciadv.abn5631_data_file_s1.zip › knnlea.m]

function [matLEA,neg_log_corr_sp] = knnlea(matCoordinates,matFeature,K,matContinuousVar)
% Local enrichment analysis (LEA) using K Nearest Neighbors
%   written by Yannik Severin & Berend Snijder, 2021. email
%   bsnijder@gmail.com for more information.
%
% Usage: 
%   [matLEA,neg_log_corr_sp] = knnlea(matCoordinates,matFeature,K,matContinuousVar)
%
% LEA probes the local neighborhood around each single sample (rows) in a
% defined multidimensional space (columns) and calculates the probability
% to randomly find n-sample of condition X (definded by matFeature) using a
% hypergeometric distribution function (taking into account the total
% number of drawn cells, the total number of cells in the whole space and
% the total number of cells of condition X in the space). A neighborhood
% around an single sample is defined as the K-nearest neighbours around the
% probed sample. The calculated enrichment-probability for condition X gets
% assigned to original sample of the probed region and the approach is
% iterated for each single sample in the given space.
% 
% matCoordinates = spatial x and y positions of each single sample.
% matFeature = categorical classes of each single sample
% K = number of nearest neighbours to define the local neighbourhood,
%   defaults to K = 200.
% matContinuousVar = optional, if given leah calculates if a second
%   variable is correlated in the probed neighborhood. 
% 
% outputs:
% 
% matLEA = the signed neg-log10-transformed enrichment or depletion P-value
%   as calculated by a hypergeometric test.
% neg_log_corr_sp = the neg-log10-transformed P value of the local spearman
%   correlation coefficient.
%
% Example usage:
%   knnlea()
%
%   Running knnlea() without inputs will produce a test result on standard
%   matlab data using:
%       objTmpData = load('fisheriris.mat');
%       matCoordinates = objTmpData.meas;
%       matFeature = strcmpi(objTmpData.species,'versicolor');
%       K = 10;
    
    if nargin<3
        K = 200;
    end

    if nargin==0
        % in demo mode, we run on the standard "fisheriris" matlab dataset
        fprintf('%s: Running in DEMO mode\n',mfilename)
        objTmpData = load('fisheriris.mat');
        matCoordinates = objTmpData.meas;
        matFeature = strcmpi(objTmpData.species,'versicolor');
        K = 10;
    end
    
    % init output and start calculation
    matLEA = NaN(size(matFeature));
    if nargout>1
        neg_log_corr_sp = NaN(size(matFeature));
    end
    
    % look up the nearest neighbor for each cell
    idx = knnsearch(matCoordinates,matCoordinates,'K',K);

    % if matFeature is logical/discrete, then calculate the hypergeometric
    % LEA scores
    if isequal(matFeature(~isnan(matFeature)), logical(matFeature(~isnan(matFeature))))
        fprintf('%s: Calculating local hypergeometric LEA scores\n',mfilename)
        
        for i = 1:size(matFeature,2)
                        
            matF = matFeature(:,i);
            
            matKNNFeature = matF(idx);
            
            % calculate hypergeometric enrichment
            matLEA_P_U = hygecdf(nansum(matKNNFeature,2),sum(~isnan(matF)),nansum(matF(:)),sum(~isnan(matKNNFeature),2),'upper');
            % calculate hypergeometric depletion
            matLEA_P_D = hygecdf(nansum(matKNNFeature,2),sum(~isnan(matF)),nansum(matF(:)),sum(~isnan(matKNNFeature),2));
            
            matLEA_P_U = fixinfs(-log10(matLEA_P_U));
            
            matLEA_P_D = fixinfs(-log10(matLEA_P_D));
           
            matLEA(:,i) = matLEA_P_U;
           
            matLEA(matLEA_P_U<matLEA_P_D,i) = -matLEA_P_D(matLEA_P_U<matLEA_P_D);

            % if the cell itself had a NaN-feature value, set the KNN-mean to
            % NaN as well...        
            
            matLEA(isnan(matKNNFeature(:,1)),i) = NaN;
        end
        
    else
        
        warning('bs:Bla','%s: Not calculating the hypergeometric LEA scores as the second input (matFeature) is not discrete',mfilename)

    end

    % calculate correlations if a continuous variable is passed.
    if nargin==4
        
        neg_log_corr_sp = nan(size(matFeature,1),size(matContinuousVar,2));
        
        fprintf('%s: Calculating local spearman correlations\n',mfilename)
        
        gIND = vec2ind(matFeature')';
        
        gIND = gIND(idx);
       
        matCountPerClass = sum(matFeature);
        
        [x] = cell2mat(cellfun(@(c) countUnique(c,1:size(matFeature,2)), num2cell(gIND, 2),'uni',0));
       
        x_rel = x./repmat(matCountPerClass,[size(matFeature,1),1]);

        for i = 1:size(matContinuousVar,2)
            
            if all(~isnan(x_rel(:))) && all(~isnan(matContinuousVar(:,i)))
                % if there's no NaNs, this is much faster
                [corr_sp,pCorr] = corr(x_rel',matContinuousVar(:,i),'type','spearman');
            else
                % if there are NaNs, we have to go slow with 'rows','pairwise
                [corr_sp,pCorr] = corr(x_rel',matContinuousVar(:,i),'rows','pairwise','type','spearman');
            end
            
            neg_log_corr_sp(:,i) = -log10(pCorr) .* sign(corr_sp);
        end 
        
    end
    
    
    % if we are running in demo mode, calculate a t-SNE embedding for
    % visualization purposes and plot the output
    if nargin==0
        fprintf('%s: Plotting DEMO results\n',mfilename)
        % for visualization, let's calculate a t-SNE embedding
        matTSNE = tsne(matCoordinates);
        figure;
        subplot(1,2,1)
        scatter(matTSNE(:,1),matTSNE(:,2),15,matFeature,'filled');
        title('ground truth (discrete)')
        subplot(1,2,2)
        scatter(matTSNE(:,1),matTSNE(:,2),15,matLEA,'filled');
        title('KNN LEA result (signed log10(P)')
        colorbar()
        suptitle('KNNLEA: FisherIris.mat example data')
    end
    
end % end of function

%%%%%%%%%%%%%%%%%%%%%%%%
% required subfunction %
function [a_counts,C]=countUnique(vec,matchgrouping)

    if nargin ==1
        [C,~,ic] = unique(vec);
        a_counts = accumarray(ic,1);
    else 
        [Ctemp,~,ic] = unique(vec);
        temp = accumarray(ic,1);
        C = matchgrouping;
        a_counts = zeros(size(matchgrouping));
        a_counts(Ctemp)=temp;
    end 
    
end


function x = fixinfs(x,infVal)
    % BS: set Infs to max and -Infs to min.

    if all(isinf(x)|isnan(x))
        warning('bs:BLA','%s: can''t fix infs or nans if all values are inf or nan',mfilename)
        return
    end

    if nargin<2
        x(isinf(x) & sign(x)>0) = max(x(~isinf(x)));
        x(isinf(x) & sign(x)<0) = min(x(~isinf(x)));
    else
        x(isinf(x) & sign(x)>0) = infVal;
        x(isinf(x) & sign(x)<0) = -infVal;
    end

end
