# Supplementary material for: Multiplexed high-throughput immune cell imaging reveals molecular health-associated phenotypes
Source: Sci Adv. 2022 Nov 2;8(44):eabn5631. doi: 10.1126/sciadv.abn5631 (PMC9629716; doi:10.1126/sciadv.abn5631)
Supplement: Supplementary file 2 — Data file S1 [file sciadv.abn5631_data_file_s1.zip › LEA_Example_Script.m]

% LEA example script of 'Multiplexed high-throughput immune cell imaging reveals molecular health-associated phenotypes'
%% Load data
% Load example data containing the pre-calculated t-SNE coordinates, CNN
% classification output, class and treatment annotations. Please adjust
% path for running it locally, or make sure the .mat file is in the current
% working directory.
objExampleData = load('LEA_Example_Data.mat') % load data
%% calulate LEA enrichments

% calculate LEA enrichments in the 8-dimensional probability space for each
% of the seperate treatments.
k = 400;
matLEAH = knnlea(-log10(objExampleData.mat_CNN_Scores),objExampleData.idx_conditions,k); % lea enrichment 
% matLEAH contains the signed -log10(P-values)
% output is [nr of cells X number of conditions] = [199375 x 12]

% To counteract for multiple comparisons we perform a Bonferroni correction
% by dividing the p-values by the number of tests (or, in log space, subtracting) 

% we only are interested in enrichments, so can set everything below 0 to 0:
matLEAH = matLEAH-log10(size(objExampleData.mat_CNN_Scores,1)); % correct p-values
matLEAH(matLEAH<0)=0; % set negative values to 0

%% Visualize all LEA enrichments 

[max_probability,id_cell_class] = max(objExampleData.mat_CNN_Scores,[],2); % For each cell we assign the cell class with the highest probability. 

%% plot enrichments
figure

subplot(4,4,1) % first show the assigned cell population class
gscatter(objExampleData.tsne_coordinates(:,1),objExampleData.tsne_coordinates(:,2),id_cell_class,objExampleData.matClassCs,[],2)
legend(objExampleData.cell_CNN_class_lables)
title('tSNE with class annotations')

% loop over the enrichments of each condition (n=12) and plot
for i = 1:12
    subplot(4,4,i+1)
    [~,sortIX] = sort(matLEAH(:,i),'ascend');
    scatter(objExampleData.tsne_coordinates(sortIX,1),objExampleData.tsne_coordinates(sortIX,2),2,matLEAH(sortIX,i),'filled')
    caxis([0 5])%colorbar
    colormap(cool)
    colorbar
    title(['LEA enrichments for ',objExampleData.str_ConditionLabels{i}])
end 
