# Supplementary material for: Multiplexed high-throughput immune cell imaging reveals molecular health-associated phenotypes
Source: Sci Adv. 2022 Nov 2;8(44):eabn5631. doi: 10.1126/sciadv.abn5631 (PMC9629716; doi:10.1126/sciadv.abn5631)
Supplement: Supplementary file 2 — Data file S1 [file sciadv.abn5631_data_file_s1.zip › README.txt]

This zip file contains example MATLAB code and data to complement the LEA approach, as described in Severin et al.
The code has been tested on MATLAB version R2020b.

To run the code, open in MATLAB the file "Lea_Example_Script.m". Please make sure that MATLAB 'sees' the "Lea_Example_Data.mat" in its path, e.g. by making the containing folder the working directory of MATLAB.

Yannik Severin & Berend Snijder, 2022
